# Supplementary material for: Advancing Exoskeleton Development: Validation of a Robotic Surrogate to Measure Tibial Strain
Source: Bioengineering (Basel). 2024 May 15;11(5):490. doi: 10.3390/bioengineering11050490 (PMC11118925; doi:10.3390/bioengineering11050490)
Supplement: Supplementary file 1 [file bioengineering-11-00490-s001.zip]

Archive with 1 entries (1 files):
- bioengineering-2965453-supplementary.pdf
